# Supplementary material for: Phosphorous-Based, Halogen-Free Flame Retardants for Thin, Flexible Polyurethane Artificial Leathers
Source: Polymers (Basel). 2025 Mar 21;17(7):841. doi: 10.3390/polym17070841 (PMC11991176; doi:10.3390/polym17070841)
Supplement: Supplementary file 1 [file polymers-17-00841-s001.zip]

Archive with 1 entries (1 files):
- polymers-3521910-supplementary.pdf
